# Supplementary material for: Benefits and harms of exercise therapy in people with multimorbidity: A systematic review and meta-analysis of randomised controlled trials
Source: Ageing Res Rev. Author manuscript; Available in PMC 2020 Sep 25. (PMC7116122; doi:10.1016/j.arr.2020.101166)
Supplement: Supplementary [file EMS94911-supplement-Supplementary.zip]

Archive with 7 entries (7 files):
- 1-s2.0-S1568163720303019-mmc1.docx
- 1-s2.0-S1568163720303019-mmc5.docx
- 1-s2.0-S1568163720303019-mmc2.docx
- 1-s2.0-S1568163720303019-mmc4.docx
- 1-s2.0-S1568163720303019-mmc6.docx
- 1-s2.0-S1568163720303019-mmc7.docx
- 1-s2.0-S1568163720303019-mmc3.docx
